# Supplementary material for: Expression profile and transcription factor binding site exploration of imprinted genes in human and mouse
Source: BMC Genomics. 2009 Mar 31;10:144. doi: 10.1186/1471-2164-10-144 (PMC2671526; doi:10.1186/1471-2164-10-144)
Supplement: Additional file 1 — Genomic localization, imprinting status, availability of expression data of 62 imprinted genes from Imprinted Genes Catalogue (IGC). a gene names of imprinted genes in human and mouse (in brackets). b genomic localization of imprinted genes in human and mouse (in brackets). c imprinting status: tick = imprinting status confirmed, ? = questionable imprinting status, N = not imprinted, NO = no orthologous, AS = antisense. d Expressed allele: M = maternal, P = paternal, P/M = opposite imprinting status in human and mouse, i.e. COPG2/Copg2 in human has been reported to be paternally expressed but this finding is disputed, while it is maternally expressed in mouse. ZIM2/Zim2 is paternally expressed in human while maternally in mouse. For GRB10/Grb10 the imprinting status is dependent on the isoform. e Imprinting status in human and mouse: tick = respective gene imprinted in human and mouse. f,g Gene is represented on the expression array studied in this paper [file 1471-2164-10-144-S2.xls]

## Sheet: list
Gene Name a	Location b	Imprinting c		Allele d	imprint e	Present f	Present g
human (mouse)	human (mouse)	human	mouse		human+	human chip	mouse chip
					mouse
TP73 (Trp73)	1p36 (4 E2)	P	?	M		P
DIRAS3	1p31	P	NO	P		P
COMMD1 (Commd1)	2p15 (11 A3)	N	P	M		P	P
NAP1L5 (Nap1l5)	4q22 (6 C1)	P	P	P			P
HYMAI (Hymai)	6q24 (10 A1)	P	?	P		P
PLAGL1 (Plagl1)	6q24 (10 A1)	P	P	P	P	P	P
IGF2R (Igf2r)	6q25 (17 A1)	?	P	M		P	P
SLC22A2 (Slc22a2)	6q25 (17 A1)	?	P	M		P	P
SLC22A3 (Slc22a3)	6q25 (17 A1)	?	P	M		P	P
GRB10 (Grb10)	7p12 (11 A1)	P	P	P/M	P	P	P
CALCR (Calcr)	7q21 (6 A1)	?	P	M		P	P
SGCE (Sgce)	7q21 (6 A1)	P	P	P	P	P	P
PEG10 (Peg10)	7q21 (6 A1)	P	P	P	P	P
PPP1R9A (Ppp1r9a)	7q21 (6 A1)	P	P	M	P	P	P
ASB4 (Asb4)	7q21 (6 A1)	?	P	M		P	P
DLX5 (Dlx5)	7q21 (6 A1)	P	?	M		P	P
CPA4 (Cpa4)	7q32 (6 A3)	P	?	M			P
MEST (Mest, Peg1)	7q32 (6 A3)	P	P	P	P	P
COPG2 (Copg2)	7q32 (6 A3)	?	P	P/M			P
(Peg13) B36	8q24 (15 D3)	NO	P	P
INPP5F (Inpp5f)	10q26 (7 F3)	P	P	P	P		P
H19 (H19)	11p15 (7 F5)	P	P	M	P		P
IGF2 (Igf2)	11p15 (7 F5)	P	P	P	P	P	P
INS (Ins2)	11p15 (7 F5)	P	P	P	P	P	P
KCNQ1 (Kcnq1)	11p15 (7 F5)	P	P	M	P	P	P
CDKN1C (Cdkn1c)	11p15 (7 F5)	P	P	M	P	P	P
SLC22A18 (Slc22a18)	11p15 (7 F5)	P	P	M	P	P	P
PHLDA2 (Phlda2)	11p15 (7 F5)	P	P	M	P	P	P
WT1-Alt transcript (Wt1)	11p13 (2 E)	P	?	P		P	P
SLC38A4 (Slc38a4)	12q13 (15 F1)	?	P	P		P	P
HTR2A (Htr2a)	13q14 (14 D2)	?	P	M		P	P
DLK1 (Dlk1)	14q32 (12 F1)	P	P	P	P	P	P
MEG3 (Gtl2)	14q32 (12 F1)	P	P	M	P		P
LOC388015 (Rtl1)	14q32 (12 F1)	?	P	P
MEG8 (Rian)	14q32 (12 F1)	?	P	M			P
(Mirg)	14q32 (12 F1)	?	P	M			P
DIO3 (Dio3)	14q32 (12 F1)	?	P	P		P	P
(Peg12)	15q11-q12 (7B5)	NO	P	P			P
MKRN3 (Mkrn3)	15q11-q12 (7B5)	P	P	P	P	P	P
MAGEL2 (Magel2)	15q11-q12 (7B5)	P	P	P	P	P	P
NDN (Ndn)	15q11-q12 (7B5)	P	P	P	P	P	P
SNURF-SNRPN	15q11-q12 (7B5)	P	P	P	P	P
UBE3A (Ube3a)	15q11-q12 (7B5)	P	P	M	P	P	P
ATP10A (Atp10a)	15q11-q12 (7B5)	P	?	M		P	P
(4930524O08Rik, A19)	15q24 (9 E3)	NO	P	P
RASGRF1 (Rasgrf1)	15q24 (9 E3)	?	P	P		P	P
IMPACT (Impact)	18q11	N	P	P			P
	(18A2-B2)
TCEB3C	18q21	P	NO	M
IMP01/ITUP1	19q13	P	NO	P
	(7 A2-B1)
PEG3 (Peg3)	19q13	P	P	P	P	P	P
	(7 A2-B1)
(Zim1)	19q13	NO	P	M			P
	(7 A2-B1)
ZIM2 (Zim2)	19q13	P	P	P/M	P	P	P
	(7 A2-B1)
USP29 (Usp29)	19q13	?	P	P		P	P
	(7 A2-B1)
ZIM3 (Zim3)	19q13	?	P	M
	(7 A2-B1)
ZNF264 (Zfp264)	19q13	?	P	P		P	P
	(7 A2-B1)
NNAT (Nnat)	20q11 (2 H1)	P	P	P	P	P	P
L3MBTL (L3mbtl)	20q13 (2 H3)	P	N	P		P	P
GNAS-GNASXL- NESP / Gnas-Gnasxl-Nesp	20q13	P	P	P/M	P	P	P
	(2 E1-H3)
(Xlr3b)	(X A7)	NO	P	M			P
(Xlr4b)	Xq13 (X A7)	NO	P	M
(Xlr4c)	Xq13 (X A7)	NO	P	M
XIST (Xist)	Xq13 (X D)	N	P	P		P	P
