# Supplementary material for: Expression profile and transcription factor binding site exploration of imprinted genes in human and mouse
Source: BMC Genomics. 2009 Mar 31;10:144. doi: 10.1186/1471-2164-10-144 (PMC2671526; doi:10.1186/1471-2164-10-144)
Supplement: Additional file 3 — Pairwise comparison of mouse tissues. Here we report the p values resulting from two sample t-test of each pair of mouse tissues. For this based on the relative expression levels of imprinted genes studied in mouse we calculated for each two tissues the p value of student's t test. [file 1471-2164-10-144-S3.xls]

## Sheet: Supplementary Table 3
	adrenalgland	amygdala	bonemarrow	cerebellum	heart	hypothalamus	kidney	liver	lung	lymphnode	ovary	pancreas	pituitary	placenta	prostate	salivarygland	skeletalmuscle	testis	thymus	thyroid	trachea	uterus	Oocyte	fert.egg	E6.5	E7.5	E8.5	E9.5	E10.5
adrenalgland	1	0.651	0.028	0.918	0.061	0.122	0.283	0.127	0.069	0.027	0.553	0.077	0.219	0.333	0.06	0.023	0.286	0.025	0.031	0.018	0.189	0.169	0.222	0.141	0.703	0.708	0.256	0.299	0.267
amygdala	NA	1	0.015	0.738	0.032	0.274	0.151	0.065	0.036	0.015	0.316	0.04	0.428	0.604	0.031	0.013	0.152	0.014	0.017	0.01	0.098	0.087	0.114	0.072	0.951	0.942	0.521	0.58	0.524
bonemarrow	NA	NA	1	0.033	0.645	0.001	0.266	0.434	0.64	0.965	0.1	0.73	0.004	0.006	0.75	0.902	0.236	0.842	0.978	0.782	0.31	0.312	0.225	0.322	0.02	0.019	0.002	0.003	0.003
cerebellum	NA	NA	NA	1	0.068	0.159	0.268	0.128	0.074	0.032	0.509	0.081	0.271	0.401	0.065	0.029	0.271	0.029	0.036	0.023	0.185	0.167	0.215	0.143	0.788	0.795	0.323	0.37	0.332
heart	NA	NA	NA	NA	1	0.003	0.458	0.721	0.98	0.62	0.199	0.963	0.008	0.012	0.916	0.568	0.423	0.54	0.648	0.47	0.548	0.564	0.436	0.596	0.042	0.04	0.004	0.006	0.006
hypothalamus	NA	NA	NA	NA	NA	1	0.016	0.006	0.003	0.001	0.042	0.004	0.783	0.568	0.003	0.001	0.016	0.001	0.001	0.001	0.009	0.008	0.011	0.006	0.254	0.247	0.606	0.554	0.625
kidney	NA	NA	NA	NA	NA	NA	1	0.683	0.48	0.256	0.621	0.477	0.037	0.06	0.427	0.233	0.976	0.228	0.276	0.189	0.85	0.817	0.949	0.76	0.177	0.175	0.034	0.043	0.04
liver	NA	NA	NA	NA	NA	NA	NA	1	0.746	0.417	0.349	0.721	0.015	0.024	0.665	0.38	0.651	0.367	0.445	0.309	0.812	0.84	0.697	0.891	0.08	0.078	0.011	0.015	0.014
lung	NA	NA	NA	NA	NA	NA	NA	NA	1	0.616	0.216	0.947	0.008	0.013	0.901	0.566	0.447	0.538	0.642	0.472	0.575	0.592	0.464	0.626	0.046	0.044	0.005	0.007	0.007
lymphnode	NA	NA	NA	NA	NA	NA	NA	NA	NA	1	0.096	0.706	0.004	0.006	0.724	0.938	0.227	0.876	0.989	0.819	0.298	0.3	0.216	0.309	0.02	0.018	0.002	0.003	0.003
ovary	NA	NA	NA	NA	NA	NA	NA	NA	NA	NA	1	0.226	0.087	0.138	0.189	0.086	0.633	0.087	0.109	0.067	0.475	0.442	0.545	0.392	0.356	0.356	0.09	0.111	0.1
pancreas	NA	NA	NA	NA	NA	NA	NA	NA	NA	NA	NA	1	0.009	0.015	0.961	0.659	0.447	0.624	0.726	0.569	0.566	0.582	0.466	0.614	0.05	0.048	0.006	0.009	0.009
pituitary	NA	NA	NA	NA	NA	NA	NA	NA	NA	NA	NA	NA	1	0.776	0.007	0.003	0.037	0.003	0.004	0.003	0.023	0.02	0.027	0.017	0.4	0.391	0.83	0.77	0.845
placenta	NA	NA	NA	NA	NA	NA	NA	NA	NA	NA	NA	NA	NA	1	0.012	0.005	0.06	0.005	0.006	0.004	0.037	0.033	0.044	0.027	0.568	0.557	0.931	0.996	0.921
prostate	NA	NA	NA	NA	NA	NA	NA	NA	NA	NA	NA	NA	NA	NA	1	0.672	0.395	0.635	0.745	0.573	0.508	0.522	0.407	0.55	0.04	0.038	0.004	0.006	0.006
salivarygland	NA	NA	NA	NA	NA	NA	NA	NA	NA	NA	NA	NA	NA	NA	NA	1	0.205	0.933	0.93	0.88	0.269	0.27	0.192	0.276	0.018	0.016	0.002	0.002	0.002
skeletalmuscle	NA	NA	NA	NA	NA	NA	NA	NA	NA	NA	NA	NA	NA	NA	NA	NA	1	0.202	0.248	0.165	0.822	0.786	0.921	0.727	0.178	0.176	0.033	0.043	0.04
testis	NA	NA	NA	NA	NA	NA	NA	NA	NA	NA	NA	NA	NA	NA	NA	NA	NA	1	0.871	0.957	0.264	0.266	0.193	0.273	0.018	0.017	0.002	0.002	0.003
thymus	NA	NA	NA	NA	NA	NA	NA	NA	NA	NA	NA	NA	NA	NA	NA	NA	NA	NA	1	0.818	0.323	0.328	0.241	0.34	0.022	0.021	0.002	0.003	0.003
thyroid	NA	NA	NA	NA	NA	NA	NA	NA	NA	NA	NA	NA	NA	NA	NA	NA	NA	NA	NA	1	0.215	0.214	0.149	0.216	0.014	0.013	0.001	0.002	0.002
trachea	NA	NA	NA	NA	NA	NA	NA	NA	NA	NA	NA	NA	NA	NA	NA	NA	NA	NA	NA	NA	1	0.966	0.888	0.908	0.118	0.116	0.018	0.024	0.023
uterus	NA	NA	NA	NA	NA	NA	NA	NA	NA	NA	NA	NA	NA	NA	NA	NA	NA	NA	NA	NA	NA	1	0.849	0.941	0.106	0.103	0.015	0.02	0.02
Oocyte	NA	NA	NA	NA	NA	NA	NA	NA	NA	NA	NA	NA	NA	NA	NA	NA	NA	NA	NA	NA	NA	NA	1	0.785	0.137	0.135	0.022	0.028	0.027
fert.egg	NA	NA	NA	NA	NA	NA	NA	NA	NA	NA	NA	NA	NA	NA	NA	NA	NA	NA	NA	NA	NA	NA	NA	1	0.089	0.086	0.012	0.016	0.016
E6.5	NA	NA	NA	NA	NA	NA	NA	NA	NA	NA	NA	NA	NA	NA	NA	NA	NA	NA	NA	NA	NA	NA	NA	NA	1	0.991	0.486	0.542	0.49
E7.5	NA	NA	NA	NA	NA	NA	NA	NA	NA	NA	NA	NA	NA	NA	NA	NA	NA	NA	NA	NA	NA	NA	NA	NA	NA	1	0.475	0.531	0.479
E8.5	NA	NA	NA	NA	NA	NA	NA	NA	NA	NA	NA	NA	NA	NA	NA	NA	NA	NA	NA	NA	NA	NA	NA	NA	NA	NA	1	0.931	0.988
E9.5	NA	NA	NA	NA	NA	NA	NA	NA	NA	NA	NA	NA	NA	NA	NA	NA	NA	NA	NA	NA	NA	NA	NA	NA	NA	NA	NA	1	0.921
E10.5	NA	NA	NA	NA	NA	NA	NA	NA	NA	NA	NA	NA	NA	NA	NA	NA	NA	NA	NA	NA	NA	NA	NA	NA	NA	NA	NA	NA	1
