# Supplementary material for: Expression profile and transcription factor binding site exploration of imprinted genes in human and mouse
Source: BMC Genomics. 2009 Mar 31;10:144. doi: 10.1186/1471-2164-10-144 (PMC2671526; doi:10.1186/1471-2164-10-144)
Supplement: Additional file 4 — Comparison of tissue-specific expression of randomly sampled and imprinted orthologous genes. The median, mean, 1st and 3rd quartile of 1000 times randomly sampled non imprinted orthologous genes for each tissue are shown in columns 2–5. In column 6 the Pearson correlation coefficient comparing randomly sampled genes with imprinted genes relative expression is displayed, column 7 gives the respective quartile according to the randomly sampled distribution and column 8 indicates with a star the cases, where the Pearson correlation exceeds the 1st or 3rd quartile. a median, mean, 1st quartile and 2nd quartile Pearson correlation expression of 1000 times random sampling of non imprinted orthologous genes in each tissue. b Pearson correlation of imprinted genes expression comparing human and mouse in each tissue. [file 1471-2164-10-144-S4.xls]

## Sheet: Sheet1
Tissue	random gene sets a				imprinted genes b
	Median	Mean	1st quartile	3rd quartile	pearson correlation	quartile of sampled distribution [%]	exceeds interquartile range
adrenalgland	0.4015	0.3889	0.2436	0.5627	0.618	77.1	*
amygdala	0.4839	0.4531	0.3041	0.638	0.4673	45.8
bonemarrow	0.4028	0.3815	0.2267	0.5612	0.3313	37
cerebellum	0.4227	0.4043	0.2604	0.5745	0.3348	34.6
heart	0.3765	0.3737	0.2227	0.5686	0.3148	38.6
hypothalamus	0.4508	0.4328	0.279	0.6089	0.419	42.5
kidney	0.4201	0.3928	0.2334	0.5755	0.491	59.1
liver	0.4348	0.4218	0.2534	0.6087	0.5842	68
lung	0.4373	0.4142	0.2547	0.5907	0.387	40.6
lymphnode	0.4371	0.4165	0.2794	0.5878	0.446	49.6
ovary	0.33	0.3249	0.1604	0.4956	0.1948	27.5
pancreas	0.3659	0.3497	0.1824	0.5236	0.8123	92.2	*
pituitary	0.4063	0.3839	0.2413	0.5569	0.594	76.5	*
placenta	0.4498	0.4246	0.2651	0.6025	0.5737	66.3
prostate	0.4183	0.4069	0.2631	0.569	0.3936	42.9
salivarygland	0.3423	0.3327	0.1671	0.5143	0.2956	38.5
skeletalmuscle	0.3294	0.3209	0.1526	0.4958	0.3679	52.2
testis	0.3809	0.3663	0.207	0.5412	0.2895	33.3
thymus	0.4388	0.416	0.2609	0.595	0.3787	39.2
thyroid	0.3892	0.3713	0.225	0.5411	0.3465	41.2
trachae	0.388	0.3746	0.2152	0.5562	0.1422	16.1	*
uterus	0.4033	0.3831	0.2349	0.5543	0.4689	58.2
